# Supplementary material for: Production of α-1,3-L-arabinofuranosidase active on substituted xylan does not improve compost degradation by Agaricus bisporus
Source: PLoS One. 2018 Jul 24;13(7):e0201090. doi: 10.1371/journal.pone.0201090 (PMC6057652; doi:10.1371/journal.pone.0201090)
Supplement: S2 Table — (XLSX) [file pone.0201090.s002.xlsx]

## Sheet: Protein concentrations
	Protein concentration (mg/ml)
PII	5.94278
A15 A	15.01
A15 B	7.90002
A15 C	14.7304
HiGH43-1 A	16.6477
HiGH43-1 B	14.1312
HiGH43-1 C	16.1284
HiGH43-2 A	15.6491
HiGH43-2 B	13.0128
HiGH43-2 C	13.9714
