# Supplementary material for: Production of α-1,3-L-arabinofuranosidase active on substituted xylan does not improve compost degradation by Agaricus bisporus
Source: PLoS One. 2018 Jul 24;13(7):e0201090. doi: 10.1371/journal.pone.0201090 (PMC6057652; doi:10.1371/journal.pone.0201090)
Supplement: S3 Table — (XLSX) [file pone.0201090.s003.xlsx]

## Sheet: Sheet1
CAZy genome_ID	Database	protein_ID(s) for GH43_36	notes or sequence in case of name ambiguity	Species name	Superkingdom	Kingdom	Subkingdom	Phylum	Subphylum	Class	Subclass	Order	Family	Genus	Species
1894	Dotse1	none		Dothistroma septosporum NZE10 v1.0	Eukaryota	Fungi	Dikarya	Ascomycota	Pezizomycotina	Dothideomycetes	Dothideomycetidae	Capnodiales	Mycosphaerellaceae	Mycosphaerella	Mycosphaerella pini
5262	Clafu1	none		Cladosporium fulvum v1.0	Eukaryota	Fungi	Dikarya	Ascomycota	Pezizomycotina	Dothideomycetes	Dothideomycetidae	Capnodiales	Mycosphaerellaceae	Passalora
6871	Mycgr3	none		Mycosphaerella graminicola v2.0	Eukaryota	Fungi	Dikarya	Ascomycota	Pezizomycotina	Dothideomycetes	Dothideomycetidae	Capnodiales	Mycosphaerellaceae	Zymoseptoria	Zymoseptoria tritici
2436	Bauco1	none		Baudoinia compniacensis UAMH 10762 (4089826) v1.0	Eukaryota	Fungi	Dikarya	Ascomycota	Pezizomycotina	Dothideomycetes	Dothideomycetidae	Capnodiales	Teratosphaeriaceae	Baudoinia	Baudoinia compniacensis
3681	Aurpu_var_pul1	316818		Aureobasidium pullulans var. pullulans EXF-150	Eukaryota	Fungi	Dikarya	Ascomycota	Pezizomycotina	Dothideomycetes	Dothideomycetidae	Dothideales	Aureobasidiaceae	Aureobasidium	Aureobasidium pullulans
7145	Hyspu1_1	none		Hysterium pulicare	Eukaryota	Fungi	Dikarya	Ascomycota	Pezizomycotina	Dothideomycetes	Pleosporomycetidae	Hysteriales	Hysteriaceae	Hysterium
7144	Rhyru1_1	115936;110138		Rhytidhysteron rufulum	Eukaryota	Fungi	Dikarya	Ascomycota	Pezizomycotina	Dothideomycetes	Pleosporomycetidae	Hysteriales	Hysteriaceae	Rhytidhysteron
5261	Lepmu1	none		Leptosphaeria maculans	Eukaryota	Fungi	Dikarya	Ascomycota	Pezizomycotina	Dothideomycetes	Pleosporomycetidae	Pleosporales	Leptosphaeriaceae	Leptosphaeria	Leptosphaeria maculans
5259	Stano2	3264		Stagonospora nodorum SN15 v2.0	Eukaryota	Fungi	Dikarya	Ascomycota	Pezizomycotina	Dothideomycetes	Pleosporomycetidae	Pleosporales	Phaeosphaeriaceae	Parastagonospora	Parastagonospora nodorum
5264	Altbr1	AB01308_1	MHIPTTIALASLLTRSSIASPLSSKHALTSRAETLNNPVLWQDYPDLDVFRIGDVFYYSSSTFAFSPGAPVLKSYDLANWTPVTHSVPRLNFGSQYDLDD PSNRAYVEGIWASTLRYRESTDKFIWIGCIQSTGESYIWTADGTNAAANNGEVSNWNWTAAGTLPKCYYDNGLFIDDDDTMYMVYDKYQIRVAQLNADGT AEVRSEQVYEDPNGLYLEGSRMYKINGKYYIFATKVADDEWVLKSDSPWGPYEARILVDSIVGPLANAGNSHQGGVVDDKDGNWYYVAFMDAYPGGRIPV VAPLTWTEDGWPEVVRVNGEWGKTYPIPVTTDKTVPPPTGLDDFTGTALSAEWEWNHNPDNSKWSLAGGAGGLKLQTATVTNDLYSARNTLTHRIL…	Alternaria brassicicola	Eukaryota	Fungi	Dikarya	Ascomycota	Pezizomycotina	Dothideomycetes	Pleosporomycetidae	Pleosporales	Pleosporaceae	Alternaria
2593	CocheC5_3	1193200		Cochliobolus heterostrophus C5 v2.0	Eukaryota	Fungi	Dikarya	Ascomycota	Pezizomycotina	Dothideomycetes	Pleosporomycetidae	Pleosporales	Pleosporaceae	Bipolaris	Bipolaris maydis
6000	Pyrtr1	PTRG_00008	MRITTAGLALVGLIPNMALGSPLDGKHTLTSRAGTFNNPVLWEDYPDLDVFRIGDVFYYSSSTFAYSPGAPVLKSYDLVNWTPVTHSVPTLNFGAKYNLD SAADRSYVKGIWASSLRYRKSNDKFYWMGCVQSTGQTYIWTSAGSNAAANNGEVSTWNWQSAGSIPKCYYDNGIFIDDDDTMYVVYGNTQISVAQLNAAG TAEVKSQSVYKDPNGVVLEGSRLYKIKGMYYIFCTRPANAEYVLKSKSPWGPYTAQILLDNISGPLSSAGVSHQGGVVDTKDGNWYYVAFMDSYPGGRIP VVAPLTWTSDGWPQLVKVNGAWGKSYPMPVTTSKTVPPPTGIDKFTGSSLSAAWEWNHNPDNTKWSMASGGGVNLQTTTVTQDIYQARNTLTHRIL…	Pyrenophora tritici-repentis	Eukaryota	Fungi	Dikarya	Ascomycota	Pezizomycotina	Dothideomycetes	Pleosporomycetidae	Pleosporales	Pleosporaceae	Pyrenophora
5992	Macph1	none		Macrophomina phaseolina MS6	Eukaryota	Fungi	Dikarya	Ascomycota	Pezizomycotina	Dothideomycetes		Botryosphaeriales	Botryosphaeriaceae	Macrophomina	Macrophomina phaseolina
5995	Neopa1	none		Neofusicoccum parvum UCRNP2	Eukaryota	Fungi	Dikarya	Ascomycota	Pezizomycotina	Dothideomycetes		Botryosphaeriales	Botryosphaeriaceae	Neofusicoccum	Neofusicoccum parvum
5577	Aspfu1	1723		Aspergillus fumigatus Af293 from AspGD	Eukaryota	Fungi	Dikarya	Ascomycota	Pezizomycotina	Eurotiomycetes	Eurotiomycetidae	Eurotiales	Aspergillaceae	Aspergillus	Aspergillus fumigatus
4342	Aspni7	none		Aspergillus niger ATCC 1015 v4.0	Eukaryota	Fungi	Dikarya	Ascomycota	Pezizomycotina	Eurotiomycetes	Eurotiomycetidae	Eurotiales	Aspergillaceae	Aspergillus
5085	Aspnid1	none		Aspergillus nidulans from AspGD	Eukaryota	Fungi	Dikarya	Ascomycota	Pezizomycotina	Eurotiomycetes	Eurotiomycetidae	Eurotiales	Aspergillaceae	Aspergillus
6612	Hisca1	none		Histoplasma capsulatum NAm1	Eukaryota	Fungi	Dikarya	Ascomycota	Pezizomycotina	Eurotiomycetes	Eurotiomycetidae	Onygenales	Ajellomycetaceae	Histoplasma	Histoplasma capsulatum
5580	Artbe1	none		Arthroderma benhamiae CBS 112371	Eukaryota	Fungi	Dikarya	Ascomycota	Pezizomycotina	Eurotiomycetes	Eurotiomycetidae	Onygenales	Arthrodermataceae	Arthroderma	Arthroderma benhamiae
7002	Micca1	none		Microsporum canis CBS 113480	Eukaryota	Fungi	Dikarya	Ascomycota	Pezizomycotina	Eurotiomycetes	Eurotiomycetidae	Onygenales	Arthrodermataceae	Arthroderma	Arthroderma otae
5547	Triru1	none		Trichophyton rubrum CBS 118892	Eukaryota	Fungi	Dikarya	Ascomycota	Pezizomycotina	Eurotiomycetes	Eurotiomycetidae	Onygenales	Arthrodermataceae	Trichophyton	Trichophyton rubrum
5551	Uncre1	none		Uncinocarpus reesii 1704	Eukaryota	Fungi	Dikarya	Ascomycota	Pezizomycotina	Eurotiomycetes	Eurotiomycetidae	Onygenales	Onygenaceae	Uncinocarpus	Uncinocarpus reesii
5637	Cocim1	none		Coccidioides immitis RS	Eukaryota	Fungi	Dikarya	Ascomycota	Pezizomycotina	Eurotiomycetes	Eurotiomycetidae	Onygenales		Coccidioides	Coccidioides immitis
7204	Parbr1	none		Paracoccidioides brasiliensis Pb03	Eukaryota	Fungi	Dikarya	Ascomycota	Pezizomycotina	Eurotiomycetes	Eurotiomycetidae	Onygenales		Paracoccidioides	Paracoccidioides brasiliensis
5576	Blugr1	none		Blumeria graminis f.sp. hordei DH14	Eukaryota	Fungi	Dikarya	Ascomycota	Pezizomycotina	Leotiomycetes		Erysiphales	Erysiphaceae	Blumeria	Blumeria graminis
7756	Ascsa1	none		Ascocoryne sarcoides NRRL50072	Eukaryota	Fungi	Dikarya	Ascomycota	Pezizomycotina	Leotiomycetes		Helotiales	Helotiaceae	Ascocoryne	Ascocoryne sarcoides
6519	Glalo1	none		Glarea lozoyensis ATCC 20868	Eukaryota	Fungi	Dikarya	Ascomycota	Pezizomycotina	Leotiomycetes		Helotiales	Helotiaceae	Glarea	Glarea lozoyensis
5263	Botci1	none		Botrytis cinerea v1.0	Eukaryota	Fungi	Dikarya	Ascomycota	Pezizomycotina	Leotiomycetes		Helotiales	Sclerotiniaceae	Botrytis
7746	Sclsc1	none		Sclerotinia sclerotiorum v1.0	Eukaryota	Fungi	Dikarya	Ascomycota	Pezizomycotina	Leotiomycetes		Helotiales	Sclerotiniaceae	Sclerotinia	Sclerotinia sclerotiorum
2490	Oidma1	167118;115940;61235		Oidiodendron maius Zn v1.0	Eukaryota	Fungi	Dikarya	Ascomycota	Pezizomycotina	Leotiomycetes			Myxotrichaceae	Oidiodendron	Oidiodendron maius
5681	Monha1	6687;10595		Monacrosporium haptotylum CBS 200.50	Eukaryota	Fungi	Dikarya	Ascomycota	Pezizomycotina	Orbiliomycetes		Orbiliales	Orbiliaceae	Dactylellina	Dactylellina haptotyla
8642	Artol1	Artol1_11292;Artol1_19	Genbank: EGX43130.1; EGX54369.1	Arthrobotrys oligospora ATCC 24927	Eukaryota	Fungi	Dikarya	Ascomycota	Pezizomycotina	Orbiliomycetes		Orbiliales	Orbiliaceae	Orbilia	Arthrobotrys oligospora
5332	Pyrco1	none		Pyronema confluens CBS100304	Eukaryota	Fungi	Dikarya	Ascomycota	Pezizomycotina	Pezizomycetes		Pezizales	Pyronemataceae	Pyronema	Pyronema omphalodes
5088	Tubme1	none		Tuber melanosporum from Genoscope	Eukaryota	Fungi	Dikarya	Ascomycota	Pezizomycotina	Pezizomycetes		Pezizales	Tuberaceae	Tuber	Tuber melanosporum
6524	Colgr1	GLRG_08138T0;GLRG_07768T0		Colletotrichum graminicola M1.001	Eukaryota	Fungi	Dikarya	Ascomycota	Pezizomycotina	Sordariomycetes	Hypocreomycetidae	Glomerellales	Glomerellaceae	Colletotrichum	Colletotrichum graminicola
5553	Verda1	6793		Verticillium dahliae v1.0	Eukaryota	Fungi	Dikarya	Ascomycota	Pezizomycotina	Sordariomycetes	Hypocreomycetidae	Glomerellales	Plectosphaerellaceae	Verticillium
7213	Clapu1	CPUR_03773	MLGAALVVALAVKASATSLTSQPVMWEDLADLDVFRIGGDFYYSASSMHYSPGAPLLHSTDLVNWEYIGHSVPTLDWGSKYSLQGGNAYVKGVFASSIRQ RPSDGTWFWVGCVEYSHSYIYTAPSATGPWTKWAEYPNQCFYDCGLLFDDNESPYIAYGSKTIQVAQLSSDLKTIVSTRAVYTYDGNAEGSRMYKIKGTY YILNIDPAKMVQYVVKSTSVFGPYRSFKLLDGPSCPIPGAGKPHQGGIVDDPQGNWYYMAFCDAFPGGRVPVLAPISFNDQGFPQLLDPSEWPSNVTTPM SPSSPRQASFQETFQNTSLGPQWEWNHNPLTSAFSVGGNDRLTLRTASVTHDIYKARNTLTHRIPGPKSSATIKLSYSNMHYGDRAGLVLLRDLSS…	Claviceps purpurea	Eukaryota	Fungi	Dikarya	Ascomycota	Pezizomycotina	Sordariomycetes	Hypocreomycetidae	Hypocreales	Clavicipitaceae	Claviceps	Claviceps purpurea
5494	Metac1	none		Metarhizium acridum CQMa 102	Eukaryota	Fungi	Dikarya	Ascomycota	Pezizomycotina	Sordariomycetes	Hypocreomycetidae	Hypocreales	Clavicipitaceae	Metarhizium	Metarhizium acridum
8586	Metan1	none		Metarhizium robertsii ARSEF 23	Eukaryota	Fungi	Dikarya	Ascomycota	Pezizomycotina	Sordariomycetes	Hypocreomycetidae	Hypocreales	Clavicipitaceae	Metarhizium	Metarhizium robertsii
5493	Beaba1	none		Beauveria bassiana ARSEF 2860	Eukaryota	Fungi	Dikarya	Ascomycota	Pezizomycotina	Sordariomycetes	Hypocreomycetidae	Hypocreales	Cordycipitaceae	Beauveria	Beauveria bassiana
5492	Cormi1	none		Cordyceps militaris CM01	Eukaryota	Fungi	Dikarya	Ascomycota	Pezizomycotina	Sordariomycetes	Hypocreomycetidae	Hypocreales	Cordycipitaceae	Cordyceps	Cordyceps militaris
5087	Trire2	none		Trichoderma reesei v2.0	Eukaryota	Fungi	Dikarya	Ascomycota	Pezizomycotina	Sordariomycetes	Hypocreomycetidae	Hypocreales	Hypocreaceae	Trichoderma	Trichoderma reesei
7146	TriviGv29_8_2	none		Trichoderma virens Gv29-8	Eukaryota	Fungi	Dikarya	Ascomycota	Pezizomycotina	Sordariomycetes	Hypocreomycetidae	Hypocreales	Hypocreaceae	Trichoderma	Trichoderma virens
4455	Fusox1	FOXG_17666;FOXG_09629		Fusarium oxysporum v1.0	Eukaryota	Fungi	Dikarya	Ascomycota	Pezizomycotina	Sordariomycetes	Hypocreomycetidae	Hypocreales	Nectriaceae	Fusarium	Fusarium oxysporum
4454	Fusve1	FVEG_11789;FVEG_08836;FVEG_08345		Fusarium verticillioides 7600	Eukaryota	Fungi	Dikarya	Ascomycota	Pezizomycotina	Sordariomycetes	Hypocreomycetidae	Hypocreales	Nectriaceae	Fusarium	Fusarium verticillioides
5265	Necha2	74000;52372		Nectria haematococca v2.0	Eukaryota	Fungi	Dikarya	Ascomycota	Pezizomycotina	Sordariomycetes	Hypocreomycetidae	Hypocreales	Nectriaceae	Fusarium	Nectria haematococca
8911	Fusgr1	4507;8901		Fusarium graminearum v1.0	Eukaryota	Fungi	Dikarya	Ascomycota	Pezizomycotina	Sordariomycetes	Hypocreomycetidae	Hypocreales	Nectriaceae	Fusarium
7736	Ophsi1	none		Ophiocordyceps sinensis CO18	Eukaryota	Fungi	Dikarya	Ascomycota	Pezizomycotina	Sordariomycetes	Hypocreomycetidae	Hypocreales	Ophiocordycipitaceae	Ophiocordyceps	Ophiocordyceps sinensis
7518	Tolin1	none		Tolypocladium inflatum NRRL8044	Eukaryota	Fungi	Dikarya	Ascomycota	Pezizomycotina	Sordariomycetes	Hypocreomycetidae	Hypocreales	Ophiocordycipitaceae	Tolypocladium	Tolypocladium inflatum
7154	Phaal1	none		Phaeoacremonium aleophilum UCRPA7	Eukaryota	Fungi	Dikarya	Ascomycota	Pezizomycotina	Sordariomycetes	Sordariomycetidae	Calosphaeriales	Calosphaeriaceae	Togninia	Togninia minima
5472	Crypa2	none		Cryphonectria parasitica EP155 v2.0	Eukaryota	Fungi	Dikarya	Ascomycota	Pezizomycotina	Sordariomycetes	Sordariomycetidae	Diaporthales	Cryphonectriaceae	Cryphonectria	Cryphonectria parasitica
2836	Maggr1 -> ours is v8, ok?	MGG_0998T0	MVLTRLPAALVAGALLTATSMALPAGTSPSTPLLEPRQSATFTNPILWEDLPDIDVFRVGDVFYKTTSTFAFSPGAPVHKSYDLANWTPVSHSVPRLDFG NEYNLNGAGSRAYVKGIWASSMRYRASNDMFYWMGCIQSTGKTYVYTSAGSRAKDNNGEAQSWNWKQSSVINKCYYDNGILVDDNDTMYVVYGNRKLTVA QLSADGLSEVRSQQVYDSGDIYLEGAHMYKIKGFYWIVPTKVASGEYVLRSRSPFGPYEARVLFDNVPGPLSNAGWAHQGGMVDTKDGNWHYIAFLDAYP GGRIPVMAPLTWTSDNWPQLVKDSQGRWGTSYPMPVRTSKTVPGPRGVDLFTGSALGPRWEWNHNPDASKFRLAGGSGGLVLQTATVTDDLFNARN…	Magnaporthe grisea v1.0	Eukaryota	Fungi	Dikarya	Ascomycota	Pezizomycotina	Sordariomycetes	Sordariomycetidae	Magnaporthales	Magnaporthaceae	Magnaporthe	Magnaporthe oryzae
8652	Grocl1	none		Grosmannia clavigera kw1407	Eukaryota	Fungi	Dikarya	Ascomycota	Pezizomycotina	Sordariomycetes	Sordariomycetidae	Ophiostomatales	Ophiostomataceae	Grosmannia	Grosmannia clavigera
6520	Ophpc1	none		Ophiostoma piceae UAMH 11346	Eukaryota	Fungi	Dikarya	Ascomycota	Pezizomycotina	Sordariomycetes	Sordariomycetidae	Ophiostomatales	Ophiostomataceae	Ophiostoma	Ophiostoma piceae
616	Chagl_1	CHG05432.1;CHG07871.1		Chaetomium globosum v1.0	Eukaryota	Fungi	Dikarya	Ascomycota	Pezizomycotina	Sordariomycetes	Sordariomycetidae	Sordariales	Chaetomiaceae	Chaetomium	Chaetomium globosum
2107	Spoth2	2303298		Myceliophthora thermophila (Sporotrichum thermophile) v2.0	Eukaryota	Fungi	Dikarya	Ascomycota	Pezizomycotina	Sordariomycetes	Sordariomycetidae	Sordariales	Chaetomiaceae	Myceliophthora	Myceliophthora thermophila
8650	Podan2	Podan2_Pa_5_10430		Podospora anserina S mat+	Eukaryota	Fungi	Dikarya	Ascomycota	Pezizomycotina	Sordariomycetes	Sordariomycetidae	Sordariales	Lasiosphaeriaceae	Podospora	Podospora anserina
5086	Neucr2	none		Neurospora crassa OR74A v2.0	Eukaryota	Fungi	Dikarya	Ascomycota	Pezizomycotina	Sordariomycetes	Sordariomycetidae	Sordariales	Sordariaceae	Neurospora	Neurospora crassa
6619	Eutla1	2785;4221 (too short at N-term)		Eutypa lata UCREL1	Eukaryota	Fungi	Dikarya	Ascomycota	Pezizomycotina	Sordariomycetes	Xylariomycetidae	Xylariales	Diatrypaceae	Eutypa	Eutypa lata
6909	Canal1 -> ours is v3, Ok?	none		Candida albicans SC5314	Eukaryota	Fungi	Dikarya	Ascomycota	Saccharomycotina	Saccharomycetes		Saccharomycetales	Debaryomycetaceae	Candida	Candida albicans
8648	Debha1	none		Debaryomyces hansenii	Eukaryota	Fungi	Dikarya	Ascomycota	Saccharomycotina	Saccharomycetes		Saccharomycetales	Debaryomycetaceae	Debaryomyces	Debaryomyces hansenii
5083	Yarli1	none		Yarrowia lipolytica (strain CLIB122)	Eukaryota	Fungi	Dikarya	Ascomycota	Saccharomycotina	Saccharomycetes		Saccharomycetales	Dipodascaceae	Yarrowia	Yarrowia lipolytica
5034	Picpa1	none		Pichia pastoris	Eukaryota	Fungi	Dikarya	Ascomycota	Saccharomycotina	Saccharomycetes		Saccharomycetales	Phaffomycetaceae	Komagataella	Komagataella pastoris
5080	Klula1	none		Kluyveromyces lactis	Eukaryota	Fungi	Dikarya	Ascomycota	Saccharomycotina	Saccharomycetes		Saccharomycetales	Saccharomycetaceae	Kluyveromyces	Kluyveromyces lactis
5258	Sacce1	none		Saccharomyces cerevisiae S288C	Eukaryota	Fungi	Dikarya	Ascomycota	Saccharomycotina	Saccharomycetes		Saccharomycetales	Saccharomycetaceae	Saccharomyces	Saccharomyces cerevisiae
5084	Pneji1	none		Pneumocystis jirovecii	Eukaryota	Fungi	Dikarya	Ascomycota	Taphrinomycotina	Pneumocystidomycetes		Pneumocystidales	Pneumocystidaceae	Pneumocystis
5036	Schpo1	none		Schizosaccharomyces pombe	Eukaryota	Fungi	Dikarya	Ascomycota	Taphrinomycotina	Schizosaccharomycetes		Schizosaccharomycetales	Schizosaccharomycetaceae	Schizosaccharomyces
5082	Tapde1_1	none		Taphrina deformans	Eukaryota	Fungi	Dikarya	Ascomycota	Taphrinomycotina	Taphrinomycetes		Taphrinales	Taphrinaceae	Taphrina	Taphrina deformans
2891	Mixos1	none		Mixia osmundae IAM 14324 v1.0	Eukaryota	Fungi	Dikarya	Basidiomycota	Pucciniomycotina	Mixiomycetes		Mixiales	Mixiaceae	Mixia	Mixia osmundae
5471	Mellp1	none		Melampsora laricis-populina v1.0	Eukaryota	Fungi	Dikarya	Basidiomycota	Pucciniomycotina	Pucciniomycetes		Pucciniales	Melampsoraceae	Melampsora
7156	Pucst1	none		Puccinia striiformis f. sp. tritici PST-130	Eukaryota	Fungi	Dikarya	Basidiomycota	Pucciniomycotina	Pucciniomycetes		Pucciniales	Pucciniaceae	Puccinia	Puccinia striiformis
889	Pucgr1	none		Puccinia graminis	Eukaryota	Fungi	Dikarya	Basidiomycota	Pucciniomycotina	Pucciniomycetes		Pucciniales	Pucciniaceae	Puccinia
4526	Tilan2	none		Tilletiaria anomala UBC 951 v1.0	Eukaryota	Fungi	Dikarya	Basidiomycota	Ustilaginomycotina	Exobasidiomycetes		Georgefischeriales	Tilletiariaceae	Tilletiaria	Tilletiaria anomala
5465	Malgl1	none		Malassezia globosa	Eukaryota	Fungi	Dikarya	Basidiomycota	Ustilaginomycotina	Malasseziomycetes		Malasseziales	Malasseziaceae	Malassezia	Malassezia globosa
7003	Malsy1_1	none		Malassezia sympodialis ATCC 42132	Eukaryota	Fungi	Dikarya	Basidiomycota	Ustilaginomycotina	Malasseziomycetes		Malasseziales	Malasseziaceae	Malassezia	Malassezia sympodialis
5557	Spore1	none		Sporisorium reilianum SRZ2	Eukaryota	Fungi	Dikarya	Basidiomycota	Ustilaginomycotina	Ustilaginomycetes		Ustilaginales	Ustilaginaceae	Sporisorium	Sporisorium reilianum
5468	Ustma1	none		Ustilago maydis	Eukaryota	Fungi	Dikarya	Basidiomycota	Ustilaginomycotina	Ustilaginomycetes		Ustilaginales	Ustilaginaceae	Ustilago
5510	Agabi_varbisH97_2	none		Agaricus bisporus var bisporus (H97) v2.0	Eukaryota	Fungi	Dikarya	Basidiomycota		Agaricomycetes	Agaricomycetidae	Agaricales	Agaricaceae	Agaricus	Agaricus bisporus
7815	Leugo1_1	none		Leucoagaricus gongylophorus Ac12	Eukaryota	Fungi	Dikarya	Basidiomycota		Agaricomycetes	Agaricomycetidae	Agaricales	Agaricaceae	Leucoagaricus	Leucoagaricus gongylophorus
3157	Amamu1	none		Amanita muscaria Koide v1.0	Eukaryota	Fungi	Dikarya	Basidiomycota		Agaricomycetes	Agaricomycetidae	Agaricales	Amanitaceae	Amanita	Amanita muscaria
3092	Amath1	none		Amanita thiersii Skay4041 v1.0	Eukaryota	Fungi	Dikarya	Basidiomycota		Agaricomycetes	Agaricomycetidae	Agaricales	Amanitaceae	Amanita	Amanita thiersii
3567	Hebcy2	none		Hebeloma cylindrosporum h7 v2.0	Eukaryota	Fungi	Dikarya	Basidiomycota		Agaricomycetes	Agaricomycetidae	Agaricales	Cortinariaceae	Hebeloma	Hebeloma cylindrosporum
3692	Fishe1	none		Fistulina hepatica v1.0	Eukaryota	Fungi	Dikarya	Basidiomycota		Agaricomycetes	Agaricomycetidae	Agaricales	Fistulinaceae	Fistulina	Fistulina hepatica
7006	Monpe1_1	89930		Moniliophthora perniciosa FA553	Eukaryota	Fungi	Dikarya	Basidiomycota		Agaricomycetes	Agaricomycetidae	Agaricales	Marasmiaceae	Moniliophthora	Moniliophthora perniciosa
5519	Ompol1	none		Omphalotus olearius	Eukaryota	Fungi	Dikarya	Basidiomycota		Agaricomycetes	Agaricomycetidae	Agaricales	Omphalotaceae	Omphalotus	Omphalotus olearius
5511	Armme1_1	none		Armillaria mellea	Eukaryota	Fungi	Dikarya	Basidiomycota		Agaricomycetes	Agaricomycetidae	Agaricales	Physalacriaceae	Armillaria
1825	PleosPC15_2	1074114 (too short at N-term)		Pleurotus ostreatus PC15 v2.0	Eukaryota	Fungi	Dikarya	Basidiomycota		Agaricomycetes	Agaricomycetidae	Agaricales	Pleurotaceae	Pleurotus
5452	Volvo1	115151;114094 (too short at N-term);118551	Two of the 3 sequences have a CBM1 at N-term	Volvariella volvacea V23	Eukaryota	Fungi	Dikarya	Basidiomycota		Agaricomycetes	Agaricomycetidae	Agaricales	Pluteaceae	Volvariella	Volvariella volvacea
5473	Copci1	none		Coprinopsis cinerea	Eukaryota	Fungi	Dikarya	Basidiomycota		Agaricomycetes	Agaricomycetidae	Agaricales	Psathyrellaceae	Coprinopsis
4162	Schco3	2618973		Schizophyllum commune H4-8 v3.0	Eukaryota	Fungi	Dikarya	Basidiomycota		Agaricomycetes	Agaricomycetidae	Agaricales	Schizophyllaceae	Schizophyllum	Schizophyllum commune
2654	Galma1	none		Galerina marginata v1.0	Eukaryota	Fungi	Dikarya	Basidiomycota		Agaricomycetes	Agaricomycetidae	Agaricales	Strophariaceae	Galerina	Galerina marginata
2653	Hypsu1	none		Hypholoma sublateritium v1.0	Eukaryota	Fungi	Dikarya	Basidiomycota		Agaricomycetes	Agaricomycetidae	Agaricales	Strophariaceae	Hypholoma	Hypholoma sublateritium
2585	Gymlu1	207444		Gymnopus luxurians v1.0	Eukaryota	Fungi	Dikarya	Basidiomycota		Agaricomycetes	Agaricomycetidae	Agaricales	Tricholomataceae	Gymnopus	Gymnopus luxurians
3284	Lacam1	none		Laccaria amethystina LaAM-08-1 v1.0	Eukaryota	Fungi	Dikarya	Basidiomycota		Agaricomycetes	Agaricomycetidae	Agaricales	Tricholomataceae	Laccaria	Laccaria amethystina
2779	Lacbi2	none		Laccaria bicolor v2.0	Eukaryota	Fungi	Dikarya	Basidiomycota		Agaricomycetes	Agaricomycetidae	Agaricales	Tricholomataceae	Laccaria
2724	Plicr1	none		Plicaturopsis crispa v1.0	Eukaryota	Fungi	Dikarya	Basidiomycota		Agaricomycetes	Agaricomycetidae	Agaricales		Plicaturopsis	Plicaturopsis crispa
2941	Pilcr1	none		Piloderma croceum F 1598 v1.0	Eukaryota	Fungi	Dikarya	Basidiomycota		Agaricomycetes	Agaricomycetidae	Atheliales	Atheliaceae	Piloderma	Piloderma croceum
2098	Conpu1	none		Coniophora puteana v1.0	Eukaryota	Fungi	Dikarya	Basidiomycota		Agaricomycetes	Agaricomycetidae	Boletales	Coniophoraceae	Coniophora	Coniophora puteana
3458	Hydpi2	none		Hydnomerulius pinastri v2.0	Eukaryota	Fungi	Dikarya	Basidiomycota		Agaricomycetes	Agaricomycetidae	Boletales	Paxillaceae	Hydnomerulius	Hydnomerulius pinastri
2354	Paxin1	none		Paxillus involutus ATCC 200175 v1.0	Eukaryota	Fungi	Dikarya	Basidiomycota		Agaricomycetes	Agaricomycetidae	Boletales	Paxillaceae	Paxillus	Paxillus involutus
3151	Paxru1	none		Paxillus rubicundulus Ve08.2h10 v1.0	Eukaryota	Fungi	Dikarya	Basidiomycota		Agaricomycetes	Agaricomycetidae	Boletales	Paxillaceae	Paxillus	Paxillus rubicundulus
2993	Pismi1	none		Pisolithus microcarpus 441 v1.0	Eukaryota	Fungi	Dikarya	Basidiomycota		Agaricomycetes	Agaricomycetidae	Boletales	Pisolithaceae	Pisolithus
2994	Pisti1	none		Pisolithus tinctorius Marx 270 v1.0	Eukaryota	Fungi	Dikarya	Basidiomycota		Agaricomycetes	Agaricomycetidae	Boletales	Pisolithaceae	Pisolithus
3090	Sclci1	none		Scleroderma citrinum Foug A v1.0	Eukaryota	Fungi	Dikarya	Basidiomycota		Agaricomycetes	Agaricomycetidae	Boletales	Sclerodermataceae	Scleroderma	Scleroderma citrinum
3568	SerlaS7_9_2	none		Serpula lacrymans S7.9 v2.0	Eukaryota	Fungi	Dikarya	Basidiomycota		Agaricomycetes	Agaricomycetidae	Boletales	Serpulaceae	Serpula	Serpula lacrymans
3267	Suilu1	none		Suillus luteus UH-Slu-Lm8-n1 v1.0	Eukaryota	Fungi	Dikarya	Basidiomycota		Agaricomycetes	Agaricomycetidae	Boletales	Suillaceae	Suillus	Suillus luteus
2595	Jaaar1	none		Jaapia argillacea v1.0	Eukaryota	Fungi	Dikarya	Basidiomycota		Agaricomycetes	Agaricomycetidae	Jaapiales	Jaapiaceae	Jaapia	Jaapia argillacea
3533	Sphst1	153267		Sphaerobolus stellatus v1.0	Eukaryota	Fungi	Dikarya	Basidiomycota		Agaricomycetes	Phallomycetidae	Geastrales	Sphaerobolaceae	Sphaerobolus	Sphaerobolus stellatus
5478	Aurde3_1	68582		Auricularia subglabra v2.0	Eukaryota	Fungi	Dikarya	Basidiomycota		Agaricomycetes		Auriculariales	Auriculariaceae	Auricularia	Auricularia delicata
2583	Botbo1	none		Botryobasidium botryosum v1.0	Eukaryota	Fungi	Dikarya	Basidiomycota		Agaricomycetes		Cantharellales	Botryobasidiaceae	Botryobasidium
5474	Rhiso1	none		Rhizoctonia solani AG-1 IB	Eukaryota	Fungi	Dikarya	Basidiomycota		Agaricomycetes		Cantharellales	Ceratobasidiaceae	Rhizoctonia	Rhizoctonia solani
3095	Tulca1	220903; 34998 (too short at both ends); 214932 (too short at N-term)	Two of the 3 sequences have a CBM1 at C-term	Tulasnella calospora AL13/4D v1.0	Eukaryota	Fungi	Dikarya	Basidiomycota		Agaricomycetes		Cantharellales	Tulasnellaceae	Tulasnella	Tulasnella calospora
3668	Cylto1	392488		Cylindrobasidium torrendii v1.0	Eukaryota	Fungi	Dikarya	Basidiomycota		Agaricomycetes		Corticiales	Corticiaceae	Cylindrobasidium	Cylindrobasidium torrendii
2267	Phlbr1	none		Phlebia brevispora HHB-7030 SS6 v1.0	Eukaryota	Fungi	Dikarya	Basidiomycota		Agaricomycetes		Corticiales	Corticiaceae	Phlebia	Phlebia brevispora
2068	Punst1	none		Punctularia strigosozonata v1.0	Eukaryota	Fungi	Dikarya	Basidiomycota		Agaricomycetes		Corticiales	Punctulariaceae	Punctularia	Punctularia strigosozonata
2067	Glotr1_1	none		Gloeophyllum trabeum v1.0	Eukaryota	Fungi	Dikarya	Basidiomycota		Agaricomycetes		Gloeophyllales	Gloeophyllaceae	Gloeophyllum	Gloeophyllum trabeum
2096	Fomme1	none		Fomitiporia mediterranea v1.0	Eukaryota	Fungi	Dikarya	Basidiomycota		Agaricomycetes		Hymenochaetales	Hymenochaetaceae	Fomitiporia	Fomitiporia mediterranea
5017	Fompi3	none		Fomitopsis pinicola FP-58527 SS1 v3.0	Eukaryota	Fungi	Dikarya	Basidiomycota		Agaricomycetes		Polyporales	Coriolaceae	Fomitopsis	Fomitopsis pinicola
2750	PosplRSB12_1	none		Postia placenta MAD-698-R-SB12 v1.0	Eukaryota	Fungi	Dikarya	Basidiomycota		Agaricomycetes		Polyporales	Coriolaceae	Postia	Postia placenta
2094	Trave1	none		Trametes versicolor v1.0	Eukaryota	Fungi	Dikarya	Basidiomycota		Agaricomycetes		Polyporales	Coriolaceae	Trametes	Trametes versicolor
2266	Gansp1	none		Ganoderma sp. 10597 SS1 v1.0	Eukaryota	Fungi	Dikarya	Basidiomycota		Agaricomycetes		Polyporales	Ganodermataceae	Ganoderma
2475	Bjead1_1	none		Bjerkandera adusta v1.0	Eukaryota	Fungi	Dikarya	Basidiomycota		Agaricomycetes		Polyporales	Meruliaceae	Bjerkandera	Bjerkandera adusta
1753	Cersu1	none		Ceriporiopsis (Gelatoporia) subvermispora B	Eukaryota	Fungi	Dikarya	Basidiomycota		Agaricomycetes		Polyporales	Meruliaceae	Ceriporiopsis	Ceriporiopsis subvermispora
2097	Phaca1	none		Phanerochaete carnosa HHB-10118-Sp v1.0	Eukaryota	Fungi	Dikarya	Basidiomycota		Agaricomycetes		Polyporales	Phanerochaetaceae	Phanerochaete
4379	Phchr2	none		Phanerochaete chrysosporium RP-78 v2.2	Eukaryota	Fungi	Dikarya	Basidiomycota		Agaricomycetes		Polyporales	Phanerochaetaceae	Phanerochaete
2034	Dicsq1	none		Dichomitus squalens v1.0	Eukaryota	Fungi	Dikarya	Basidiomycota		Agaricomycetes		Polyporales	Polyporaceae	Dichomitus	Dichomitus squalens
5518	Fibra1	none		Fibroporia radiculosa TFFH 294	Eukaryota	Fungi	Dikarya	Basidiomycota		Agaricomycetes		Polyporales	Polyporaceae	Fibroporia	Fibroporia radiculosa
1819	Hetan2	none		Heterobasidion annosum v2.0	Eukaryota	Fungi	Dikarya	Basidiomycota		Agaricomycetes		Russulales	Bondarzewiaceae	Heterobasidion	Heterobasidion irregulare
2099	Stehi1	none		Stereum hirsutum FP-91666 SS1 v1.0	Eukaryota	Fungi	Dikarya	Basidiomycota		Agaricomycetes		Russulales	Stereaceae	Stereum	Stereum hirsutum
5469	Pirin1	76353		Piriformospora indica DSM 11827 from MPI	Eukaryota	Fungi	Dikarya	Basidiomycota		Agaricomycetes		Sebacinales		Piriformospora	Piriformospora indica
3115	Sebve1	none		Sebacina vermifera MAFF 305830 v1.0	Eukaryota	Fungi	Dikarya	Basidiomycota		Agaricomycetes		Sebacinales		Serendipita	Serendipita vermifera
2211	Dacsp1	none		Dacryopinax sp. DJM 731 SSP1 v1.0	Eukaryota	Fungi	Dikarya	Basidiomycota		Dacrymycetes		Dacrymycetales	Dacrymycetaceae	Dacryopinax
5089	Cryne_H99_1	none		Cryptococcus neoformans var. grubii H99	Eukaryota	Fungi	Dikarya	Basidiomycota		Tremellomycetes		Tremellales	Tremellaceae	Filobasidiella	Cryptococcus neoformans
5467	Treme1	none		Tremella mesenterica Fries v1.0	Eukaryota	Fungi	Dikarya	Basidiomycota		Tremellomycetes		Tremellales	Tremellaceae	Tremella	Tremella mesenterica
7519	Trias_CBS2479	none		Trichosporon asahii var. asahii CBS 2479	Eukaryota	Fungi	Dikarya	Basidiomycota		Tremellomycetes		Tremellales		Trichosporon	Trichosporon asahii
5554	Walic1	none		Wallemia ichthyophaga EXF-994	Eukaryota	Fungi	Dikarya	Basidiomycota		Wallemiomycetes		Wallemiales		Wallemia	Wallemia ichthyophaga
1909	Walse1	none		Wallemia sebi v1.0	Eukaryota	Fungi	Dikarya	Basidiomycota		Wallemiomycetes		Wallemiales		Wallemia	Wallemia sebi
2893	Conco1	none		Conidiobolus coronatus NRRL28638 v1.0	Eukaryota	Fungi		Entomophthoromycota		Entomophthoromycetes		Entomophthorales	Ancylistaceae	Conidiobolus	Conidiobolus coronatus
3031	Gloin1	none		Rhizophagus irregularis DAOM 181602 v1.0	Eukaryota	Fungi		Glomeromycota		Glomeromycetes		Glomerales	Glomeraceae	Rhizophagus	Rhizophagus irregularis
2774	Ganpr1	none		Gonapodya prolifera v1.0	Eukaryota	Fungi		Monoblepharidomycota		Monoblepharidomycetes		Monoblepharidales	Gonapodyaceae	Gonapodya	Gonapodya prolifera
6613	Coere1	none		Coemansia reversa NRRL 1564 v1.0	Eukaryota	Fungi			Kickxellomycotina			Kickxellales	Kickxellaceae	Coemansia	Coemansia reversa
3717	Mucci2	none		Mucor circinelloides CBS277.49 v2.0	Eukaryota	Fungi			Mucoromycotina			Mucorales	Mucoraceae	Mucor	Mucor circinelloides
5470	Phybl2	none		Phycomyces blakesleeanus NRRL1555 v2.0	Eukaryota	Fungi			Mucoromycotina			Mucorales	Phycomycetaceae	Phycomyces	Phycomyces blakesleeanus
5090	Rhior3	none		Rhizopus oryzae 99-880 from Broad	Eukaryota	Fungi			Mucoromycotina			Mucorales	Rhizopodaceae	Rhizopus	Rhizopus delemar
7334	Rhich1	none		Rhizopus microsporus var. chinensis CCTCC M201021	Eukaryota	Fungi			Mucoromycotina			Mucorales	Rhizopodaceae	Rhizopus	Rhizopus microsporus
